# Supplementary material for: New perspectives for investigating muscular perfusion response after dietary supplement intake: an exploratory, randomized, double-blind, placebo-controlled crossover trial in healthy young athletes using contrast-enhanced ultrasound (CEUS)
Source: J Int Soc Sports Nutr. 2022 Jul 13;19(1):397–416. doi: 10.1080/15502783.2022.2097018 (PMC9291664; doi:10.1080/15502783.2022.2097018)
Supplement: Supplemental Material [file RSSN_A_2097018_SM0853.xls]

## Sheet: power_analysis
Spalte1	Spalte2	Spalte3	Spalte4	Spalte5	Spalte6	Spalte7	Spalte8	Spalte9	Spalte10	Spalte11
Effect size Sample size	0.1	0.2	0.3	0.4	0.5	0.6	0.7	0.8	0.9	1
10	0.06	0.09	0.14	0.21	0.29	0.4	0.51	0.62	0.72	0.8
20	0.07	0.14	0.25	0.4	0.56	0.72	0.84	0.92	0.97	0.99
30	0.08	0.19	0.36	0.56	0.75	0.89	0.96	0.99	1	1
40	0.09	0.23	0.46	0.69	0.87	0.96	0.99	1	1	1
50	0.11	0.28	0.55	0.79	0.93	0.99	1	1	1	1
60	0.12	0.33	0.63	0.86	0.97	1	1	1	1	1
70	0.13	0.38	0.7	0.91	0.98	1	1	1	1	1
80	0.14	0.42	0.76	0.94	0.99	1	1	1	1	1
90	0.16	0.47	0.8	0.96	1	1	1	1	1	1
100	0.17	0.51	0.84	0.98	1	1	1	1	1	1
Notes:
Effect size is indicated using Cohen's d measure
