# Supplementary material for: New perspectives for investigating muscular perfusion response after dietary supplement intake: an exploratory, randomized, double-blind, placebo-controlled crossover trial in healthy young athletes using contrast-enhanced ultrasound (CEUS)
Source: J Int Soc Sports Nutr. 2022 Jul 13;19(1):397–416. doi: 10.1080/15502783.2022.2097018 (PMC9291664; doi:10.1080/15502783.2022.2097018)
Supplement: Supplemental Material [file RSSN_A_2097018_SM0848.xls]

## Sheet: Tabelle1
Sequence group	1	2	3	4	5	6
Age (yrs)	22 (2)	24 (2)	23 (1)	27 (7)	23 (2)	23 (3)
Height (cm)	181.4 (4.2)	178.8 (2.4)	183.6 (3.2)	180.2 (7.4)	178.6 (8.2)	178.2 (8.3)
Weight (kg)	80.4 (8.7)	87.4 (5.2)	83.4 (3.0)	78.0 (6.4)	82.8 (4.0)	81.6 (9.2)
Experience of resistance training (yrs)	3 (1)	6 (3)	6 (2)	6 (5)	7 (4)	8 (3)†
Training frequency (per week)*	3 (2-4)	5 (4-7)	3 (2-4)	4 (3-4)	4 (2-6)	4 (2-6)
Biceps curl MIS (kg)	25.4 (3.1)	27.2 (2.2)	25.1 (2.5)	25.8 (1.6)	27.6 (4.8)	27.6 (5.2)
PA resting PE (a.u.)††	7.44 (1.74)	10.82 (8.00)	9.32 (5.33)	16.10 (16.20)	9.09 (3.48)	10.76 (4.91)
PA resting WiPI (a.u.)††	4.82 (1.08)	7.02 (5.05)	6.04 (3.47)	10.60 (10.50)	5.98 (2.39)	6.95 (3.07)
PA resting calibre (cm)††	2.13 (0.12)	2.80 (0.52)	2.65 (0.21)	2.63 (0.26)	2.48 (0.28)	2.49 (0.43)
Notes:
Data are means (standard deviation) based on n=5 except where indicated
†n=4
*Median (range)
††Values under resting conditions averaged over all three periods
MIS, maximum isometric strength
PA, period-averaged
PE, peak enhancement
WiPI, wash-in perfusion index
(a.u.), arbitrary units
calibre, biceps calibre
PL, placebo
GTE, green tea extract
AA, amino acid combination
