# Supplementary material for: New perspectives for investigating muscular perfusion response after dietary supplement intake: an exploratory, randomized, double-blind, placebo-controlled crossover trial in healthy young athletes using contrast-enhanced ultrasound (CEUS)
Source: J Int Soc Sports Nutr. 2022 Jul 13;19(1):397–416. doi: 10.1080/15502783.2022.2097018 (PMC9291664; doi:10.1080/15502783.2022.2097018)
Supplement: Supplemental Material [file RSSN_A_2097018_SM0844.xls]

## Sheet: Tabelle1
Contraindications for intravenous use of SonoVue® (s. product information)
Medical history of peripheral vascular, liver, kidney or gastrointestinal disease
Smokers
Regular dietary intake of the supplements to be examined in this study during the 7-day period preceding the first appointment
Consumption of caffeine or nicotine within the 12 hours preceding the examinations [1-4]
Physical training within the 24 hours preceding the examinations
Missing informed consent
References
1 Henzlova MJ, Duvall WL, Einstein AJ, et al. ASNC imaging guidelines for SPECT nuclear cardiology procedures: Stress, protocols, and tracers. J Nucl Cardiol. 2016;23:606-39.
2 Suo S, Zhang L, Tang H, et al. Evaluation of skeletal muscle microvascular perfusion of lower extremities by cardiovascular magnetic resonance arterial spin labeling, blood oxygenation level-dependent, and intravoxel incoherent motion techniques. J Cardiovasc Magn Reson. 2018;20:18.
3 Papamichael CM, Aznaouridis KA, Karatzis EN, et al. Effect of coffee on endothelial function in healthy subjects: the role of caffeine. Clin Sci (Lond). 2005;109:55-60.
4 Duffy SJ, Keaney JF, Holbrook M, et al. Short- and long-term black tea consumption reverses endothelial dysfunction in patients with coronary artery disease. Circulation. 2001;104:151-6.
